# Supplementary material for: Genome Sequencing Reveals the Adaptation of Chickens to High Altitudes in Different Regions
Source: Animals (Basel). 2025 Jan 18;15(2):265. doi: 10.3390/ani15020265 (PMC11758342; doi:10.3390/ani15020265)
Supplement: Supplementary file 1 [file animals-15-00265-s001.zip]

Archive with 2 entries (2 files):
- Table S1 Sample information.xlsx
- Table S2 38 identified candidate genes.xlsx
