# Supplementary material for: Genome Sequencing Reveals the Adaptation of Chickens to High Altitudes in Different Regions
Source: Animals (Basel). 2025 Jan 18;15(2):265. doi: 10.3390/ani15020265 (PMC11758342; doi:10.3390/ani15020265)
Supplement: Supplementary file 1 [file animals-15-00265-s001.zip › Table S1 Sample information.xlsx]

## Sheet: Sheet1
Table S1 Sample information
Sample ID	Breed	Sampling locations	Average altitude (m)
CNGGD_AYW01	AYW	Jiangxi	245
CNGGD_AYW02	AYW	Jiangxi	245
CNGGD_AYW03	AYW	Jiangxi	245
CNGGD_AYW04	AYW	Jiangxi	245
CNGGD_AYW05	AYW	Jiangxi	245
CNGGD_SK01	SK	Jiangxi	245
CNGGD_SK02	SK	Jiangxi	245
CNGGD_SK03	SK	Jiangxi	245
CNGGD_SK04	SK	Jiangxi	245
CNGGD_SK05	SK	Jiangxi	245
CNGGD_SK06	SK	Jiangxi	245
CNGGD_SK07	SK	Jiangxi	245
CNGGD_SK08	SK	Jiangxi	245
CNGGD_SK09	SK	Jiangxi	245
CNGGD_SK10	SK	Jiangxi	245
CNGGD_SK11	SK	Jiangxi	245
CNGGD_SK12	SK	Jiangxi	245
CNGGD_SK13	SK	Jiangxi	245
CNGGD_SK14	SK	Jiangxi	245
CNGGD_SK15	SK	Jiangxi	245
CNGGD_SK16	SK	Jiangxi	245
CNGGD_SK17	SK	Jiangxi	245
CNGGD_SK18	SK	Jiangxi	245
CNGGD_SK19	SK	Jiangxi	245
CNGGD_SK20	SK	Jiangxi	245
CNGGD_DX01	DX	Jiangxi	245
CNGGD_DX02	DX	Jiangxi	245
CNGGD_DX03	DX	Jiangxi	245
CNGGD_DX04	DX	Jiangxi	245
CNGGD_DX05	DX	Jiangxi	245
CNGGD_GXLC01	GX	Guangxi	400
CNGGD_GXLC02	GX	Guangxi	400
CNGGD_GXLC03	GX	Guangxi	400
CNGGD_GXLC04	GX	Guangxi	400
CNGGD_GXLC05	GX	Guangxi	400
CNGGD_GXLC06	GX	Guangxi	400
INGGD_LOC04	India	India	800
NGGD_LOC05	India	India	800
INGGD_LOC06	India	India	800
INGGD_LOC07	India	India	800
INGGD_LOC08	India	India	800
INGGD_LOC09	India	India	800
INGGD_LOC10	India	India	800
INGGD_LOC11	India	India	800
INGGD_LOC12	India	India	800
INGGD_LOC13	India	India	800
INGGD_LOC14	India	India	800
INGGD_LOC15	India	India	800
INGGD_LOC16	India	India	800
INGGD_LOC17	India	India	800
INGGD_LOC18	India	India	800
INGGD_LOC19	India	India	800
INGGD_LOC20	India	India	800
INGGD_LOC21	India	India	800
INGGD_LOC22	India	India	800
INGGD_LOC23	India	India	800
INGGD_LOC24	India	India	800
INGGD_LOC25	India	India	800
INGGD_LOC26	India	India	800
INGGD_LOC27	India	India	800
INGGD_LOC28	India	India	800
INGGD_LOC29	India	India	800
INGGD_LOC30	India	India	800
INGGD_LOC31	India	India	800
INGGD_LOC32	India	India	800
INGGD_LOC33	India	India	800
INGGD_LOC34	India	India	800
INGGD_LOC35	India	India	800
INGGD_LOC36	India	India	800
INGGD_LOC37	India	India	800
INGGD_LOC38	India	India	800
INGGD_LOC39	India	India	800
INGGD_LOC40	India	India	800
INGGD_LOC41	India	India	800
INGGD_LOC42	India	India	800
INGGD_LOC43	India	India	800
INGGD_LOC44	India	India	800
INGGD_LOC45	India	India	800
INGGD_LOC46	India	India	800
INGGD_LOC47	India	India	800
INGGD_LOC48	India	India	800
INGGD_LOC49	India	India	800
INGGD_LOC50	India	India	800
INGGD_LOC51	India	India	800
INGGD_LOC52	India	India	800
CNGGD_TB41	TB	Tibet Shigatse	3850
CNGGD_TB42	TB	Tibet Shigatse	3850
CNGGD_TB43	TB	Tibet Shigatse	3850
CNGGD_TB44	TB	Tibet Shigatse	3850
CNGGD_TB45	TB	Tibet Shigatse	3850
CNGGD_TB46	TB	Tibet Shigatse	3850
CNGGD_TB47	TB	Tibet Shigatse	3850
CNGGD_TB48	TB	Tibet Shigatse	3850
CNGGD_TB49	TB	Tibet Shigatse	3850
CNGGD_TB50	TB	Tibet Shigatse	3850
CNGGD_TB51	TB	Tibet Shigatse	3850
CNGGD_TB52	TB	Tibet Shigatse	3850
CNGGD_TB53	TB	Tibet Shigatse	3850
CNGGD_TB54	TB	Tibet Shigatse	3850
CNGGD_TB55	TB	Tibet Shigatse	3850
CNGGD_TB56	TB	Tibet Shigatse	3850
CNGGD_TB57	TB	Tibet Shigatse	3850
CNGGD_TB58	TB	Tibet Shigatse	3850
CNGGD_TB59	TB	Tibet Shigatse	3850
CNGGD_TB60	TB	Tibet Shigatse	3850
CNGGD_TB106	TB	Tibet Shigatse	3850
CNGGD_TB91	TB	Tibet Dazi	3700
CNGGD_TB92	TB	Tibet Dazi	3700
CNGGD_TB93	TB	Tibet Dazi	3700
CNGGD_TB94	TB	Tibet Dazi	3700
CNGGD_TB95	TB	Tibet Dazi	3700
CNGGD_TB96	TB	Tibet Dazi	3700
CNGGD_TB97	TB	Tibet Dazi	3700
CNGGD_TB98	TB	Tibet Dazi	3700
CNGGD_TB06	TB	Tibet Lhasa	3650
CNGGD_TB08	TB	Tibet Lhasa	3650
CNGGD_TB09	TB	Tibet Lhasa	3650
CNGGD_TB10	TB	Tibet Lhasa	3650
CNGGD_TB11	TB	Tibet Lhasa	3650
CNGGD_TB12	TB	Tibet Lhasa	3650
CNGGD_TB13	TB	Tibet Lhasa	3650
CNGGD_TB14	TB	Tibet Lhasa	3650
CNGGD_TB15	TB	Tibet Lhasa	3650
CNGGD_TB15	TB	Tibet Lhasa	3650
CNGGD_TB17	TB	Tibet Lhasa	3650
CNGGD_TB18	TB	Tibet Lhasa	3650
CNGGD_TB19	TB	Tibet Lhasa	3650
CNGGD_TB20	TB	Tibet Lhasa	3650
CNGGD_TB86	TB	Tibet Nyingchi	3100
CNGGD_TB87	TB	Tibet Nyingchi	3100
CNGGD_TB88	TB	Tibet Nyingchi	3100
CNGGD_TB89	TB	Tibet Nyingchi	3100
CNGGD_TB62	TB	Tibet Shannan	3700
CNGGD_TB64	TB	Tibet Shannan	3700
CNGGD_TB65	TB	Tibet Shannan	3700
CNGGD_TB66	TB	Tibet Shannan	3700
CNGGD_TB68	TB	Tibet Shannan	3700
CNGGD_TB69	TB	Tibet Shannan	3700
CNGGD_TB70	TB	Tibet Shannan	3700
CNGGD_TB71	TB	Tibet Shannan	3700
CNGGD_TB72	TB	Tibet Shannan	3700
CNGGD_TB136	TB	Qinghai Haiyan	3010
CNGGD_TB137	TB	Qinghai Haiyan	3010
CNGGD_TB138	TB	Qinghai Haiyan	3010
CNGGD_TB139	TB	Qinghai Haiyan	3010
CNGGD_TB140	TB	Qinghai Haiyan	3010
CNGGD_TB120	TB	Yunnan Diqing	3500
CNGGD_TB121	TB	Yunnan Diqing	3500
CNGGD_NX01	NX	Yunnan	2000
CNGGD_NX02	NX	Yunnan	2000
CNGGD_NX03	NX	Yunnan	2000
CNGGD_NX04	NX	Yunnan	2000
CNGGD_NX05	NX	Yunnan	2000
CNGGD_NX06	NX	Yunnan	2000
CNGGD_NX07	NX	Yunnan	2000
CNGGD_NX08	NX	Yunnan	2000
CNGGD_NX09	NX	Yunnan	2000
CNGGD_NX10	NX	Yunnan	2000
CNGGD_NX11	NX	Yunnan	2000
CNGGD_NX11	NX	Yunnan	2000
