# Supplementary material for: Genome Sequencing Reveals the Adaptation of Chickens to High Altitudes in Different Regions
Source: Animals (Basel). 2025 Jan 18;15(2):265. doi: 10.3390/ani15020265 (PMC11758342; doi:10.3390/ani15020265)
Supplement: Supplementary file 1 [file animals-15-00265-s001.zip › Table S2 38 identified candidate genes.xlsx]

## Sheet: gene
Table S2 38 identified candidate genes
	CHROM	BIN_START	BIN_END	Gene_ID
1102535001102555000	1	102535001	102555000
1102540001102560000	1	102540001	102560000
1102545001102565000	1	102545001	102565000
1102550001102570000	1	102550001	102570000
1102565001102585000	1	102565001	102585000
1102570001102590000	1	102570001	102590000
1151865001151885000	1	151865001	151885000
1152425001152445000	1	152425001	152445000
1152430001152450000	1	152430001	152450000
1152435001152455000	1	152435001	152455000
1152440001152460000	1	152440001	152460000
1152445001152465000	1	152445001	152465000
1184495001184515000	1	184495001	184515000	PGR
1184500001184520000	1	184500001	184520000	PGR
1184505001184525000	1	184505001	184525000	PGR
1184510001184530000	1	184510001	184530000	PGR
1184555001184575000	1	184555001	184575000	ARHGAP42
1184560001184580000	1	184560001	184580000	ARHGAP42
1184565001184585000	1	184565001	184585000	ARHGAP42
1184570001184590000	1	184570001	184590000	ARHGAP42
1189250001189270000	1	189250001	189270000	GRM5
1189290001189310000	1	189290001	189310000	GRM5
1189295001189315000	1	189295001	189315000	GRM5
1189300001189320000	1	189300001	189320000	GRM5
1189305001189325000	1	189305001	189325000	GRM5
121594000115960000	12	15940001	15960000	MITF
122024500120265000	12	20245001	20265000	FGD5
13270000132720000	1	32700001	32720000
13270500132725000	1	32705001	32725000	LOC107052719
13271000132730000	1	32710001	32730000	LOC107052719
13271500132735000	1	32715001	32735000	LOC107052719
13272000132740000	1	32720001	32740000	LOC107052719
13272500132745000	1	32725001	32745000	LOC107052719
141071000110730000	14	10710001	10730000
141071500110735000	14	10715001	10735000
14192500141945000	1	41925001	41945000
14193000141950000	1	41930001	41950000
14193500141955000	1	41935001	41955000
14194000141960000	1	41940001	41960000
14194500141965000	1	41945001	41965000
14195000141970000	1	41950001	41970000
14195500141975000	1	41955001	41975000
14196000141980000	1	41960001	41980000
14196500141985000	1	41965001	41985000
14197000141990000	1	41970001	41990000
14197500141995000	1	41975001	41995000
14198000142000000	1	41980001	42000000
14198500142005000	1	41985001	42005000
14199000142010000	1	41990001	42010000
14199500142015000	1	41995001	42015000
14200000142020000	1	42000001	42020000
14202500142045000	1	42025001	42045000
14203000142050000	1	42030001	42050000
14203500142055000	1	42035001	42055000
14204000142060000	1	42040001	42060000
14205500142075000	1	42055001	42075000
14206000142080000	1	42060001	42080000
14225001245000	14	225001	245000
17920000179220000	1	79200001	79220000	LOC100859872
18877000188790000	1	88770001	88790000	HHLA2
18877500188795000	1	88775001	88795000	HHLA2
18878000188800000	1	88780001	88800000	MYH15
2101370001101390000	2	101370001	101390000
2101375001101395000	2	101375001	101395000
2101380001101400000	2	101380001	101400000
2361300016150000	23	6130001	6150000	LOC107050773
2361350016155000	23	6135001	6155000	LOC107050773
2361400016160000	23	6140001	6160000	LOC107050773
2361450016165000	23	6145001	6165000	LOC107050773
2463250016345000	24	6325001	6345000	LOC107057437
2463300016350000	24	6330001	6350000	LOC107057437
2463350016355000	24	6335001	6355000	LOC107057437
2463400016360000	24	6340001	6360000	RIMBP3C
2463500016370000	24	6350001	6370000	RIMBP3C
2464750016495000	24	6475001	6495000	LOC100858068
2464800016500000	24	6480001	6500000	LOC100858068
2464850016505000	24	6485001	6505000	LOC100858068
2464900016510000	24	6490001	6510000	LOC100858068
25029000150310000	2	50290001	50310000	SUGCT
25264500152665000	2	52645001	52665000	TPK1
2739400013960000	27	3940001	3960000	ITGA2B
3104460001104480000	3	104460001	104480000	OST4
32564500125665000	3	25645001	25665000	CAMKMT
32565000125670000	3	25650001	25670000	CAMKMT
32565500125675000	3	25655001	25675000	CAMKMT
32566000125680000	3	25660001	25680000	CAMKMT
3372050017225000	33	7205001	7225000	LOC107049666
35335500153375000	3	53355001	53375000
35336000153380000	3	53360001	53380000
35336500153385000	3	53365001	53385000
35337000153390000	3	53370001	53390000
36515000165170000	3	65150001	65170000
36515500165175000	3	65155001	65175000
36516000165180000	3	65160001	65180000
36526000165280000	3	65260001	65280000
36526500165285000	3	65265001	65285000
36527000165290000	3	65270001	65290000
36527500165295000	3	65275001	65295000
36529000165310000	3	65290001	65310000
36530000165320000	3	65300001	65320000
36532500165345000	3	65325001	65345000
36533000165350000	3	65330001	65350000
36533500165355000	3	65335001	65355000
36534000165360000	3	65340001	65360000
36534500165365000	3	65345001	65365000
36535000165370000	3	65350001	65370000
36535500165375000	3	65355001	65375000
36541500165435000	3	65415001	65435000
36542000165440000	3	65420001	65440000
36542500165445000	3	65425001	65445000
36553000165550000	3	65530001	65550000
36553500165555000	3	65535001	65555000
36625000166270000	3	66250001	66270000	SLC16A10
37415500174175000	3	74155001	74175000
37416000174180000	3	74160001	74180000
37416500174185000	3	74165001	74185000
37417000174190000	3	74170001	74190000
38221000182230000	3	82210001	82230000	LOC107053126
38221500182235000	3	82215001	82235000	LOC107053126
38222000182240000	3	82220001	82240000	LOC107053126
38222500182245000	3	82225001	82245000	LOC107053126
38223000182250000	3	82230001	82250000	LOC107053126
38223500182255000	3	82235001	82255000
38224000182260000	3	82240001	82260000
38224500182265000	3	82245001	82265000
38225000182270000	3	82250001	82270000
38225500182275000	3	82255001	82275000
38226000182280000	3	82260001	82280000
38226500182285000	3	82265001	82285000
38227000182290000	3	82270001	82290000
38227500182295000	3	82275001	82295000
38928500189305000	3	89285001	89305000	CSMD1
38929000189310000	3	89290001	89310000	CSMD1
39001500190035000	3	90015001	90035000	CSMD1
39003000190050000	3	90030001	90050000	CSMD1
39003500190055000	3	90035001	90055000	CSMD1
39004000190060000	3	90040001	90060000	CSMD1
39004500190065000	3	90045001	90065000	CSMD1
39005000190070000	3	90050001	90070000	CSMD1
39005500190075000	3	90055001	90075000	CSMD1
39006000190080000	3	90060001	90080000	CSMD1
39293500192955000	3	92935001	92955000	PXDN
42860500128625000	4	28605001	28625000
42861500128635000	4	28615001	28635000
43578000135800000	4	35780001	35800000	CCSER1
45430000154320000	4	54300001	54320000	PRDM5
45430500154325000	4	54305001	54325000	PRDM5
45431000154330000	4	54310001	54330000	PRDM5
45431500154335000	4	54315001	54335000
48148000181500000	4	81480001	81500000
48148500181505000	4	81485001	81505000
48149000181510000	4	81490001	81510000
48149500181515000	4	81495001	81515000
48152000181540000	4	81520001	81540000
48152500181545000	4	81525001	81545000
48153000181550000	4	81530001	81550000
51801000118030000	5	18010001	18030000	ANO1
51835000118370000	5	18350001	18370000	SHANK2
51835500118375000	5	18355001	18375000	SHANK2
51836000118380000	5	18360001	18380000	SHANK2
53165000131670000	5	31650001	31670000	C5H15orf41
53173000131750000	5	31730001	31750000	C5H15orf41
53173500131755000	5	31735001	31755000	C5H15orf41
53174000131760000	5	31740001	31760000	C5H15orf41
53222500132245000	5	32225001	32245000	DPH6
53223000132250000	5	32230001	32250000	DPH6
53223500132255000	5	32235001	32255000	DPH6
53280000132820000	5	32800001	32820000
53280500132825000	5	32805001	32825000
53421000134230000	5	34210001	34230000
53421500134235000	5	34215001	34235000
54728000147300000	5	47280001	47300000
71522000115240000	7	15220001	15240000
81231500112335000	8	12315001	12335000	DBT
964100016430000	9	6410001	6430000	CLSTN2
